# Supplementary material for: Diversity, Pattern, and Environmental Drivers of Climbing Plants in China
Source: Plants (Basel). 2025 Oct 27;14(21):3281. doi: 10.3390/plants14213281 (PMC12608777; doi:10.3390/plants14213281)
Supplement: Supplementary file 1 [file plants-14-03281-s001.zip]

Archive with 4 entries (4 files):
- Figure S1. The 28 geographical units of China in this study.jpg
- Table S1. Species richness and endemism of Chinese climbing plants.pdf
- Table S2. Grouping and screening of 19 climatic factors, the screening criterion is the maximum correlation coefficient (r) of each group.pdf
- Table S3. The corrected species densities of entire, endemic, threatened and invasive climbing plants across the 28 geographical units in China.pdf
